# Supplementary material for: Projection of Target Drug Particle Size in Oral Formulations Using the Refined Developability Classification System (rDCS)
Source: Pharmaceutics. 2023 Jul 8;15(7):1909. doi: 10.3390/pharmaceutics15071909 (PMC10385664; doi:10.3390/pharmaceutics15071909)
Supplement: Supplementary file 1 [file pharmaceutics-15-01909-s001.zip]

Archive with 2 entries (2 files):
- File S1. Projection of target drug particle size_proofread.pdf
- File S2. Template for Automated rtarget Calculations_proofread.xlsx
