# Supplementary material for: Projection of Target Drug Particle Size in Oral Formulations Using the Refined Developability Classification System (rDCS)
Source: Pharmaceutics. 2023 Jul 8;15(7):1909. doi: 10.3390/pharmaceutics15071909 (PMC10385664; doi:10.3390/pharmaceutics15071909)
Supplement: Supplementary file 1 [file pharmaceutics-15-01909-s001.zip › File S2. Template for Automated rtarget Calculations_proofread.xlsx]

## Sheet: Input & Calculations
Input values
Voriconazole
Physiology
Estimated intestinal fluid volume	[mL]	500
Intestinal radius	[cm]	2
Mean intestinal transit time	[s]	11952
Degree of flatness		1.7
Target Dn		1
API
Dose	[mg]	200
Drug density	[mg/cm3]	1430
Diffusion coefficient	[x 10-6 cm2/s]	7.46
Estimate of intestinal solubility (CS)	[mg/mL]	0.827
Estimate of intestinal IDR	[mg/cm2/min]	0.0847
Estimated human permeability (Peff)	[x 10-4 cm/s]	4.3
Experimental IDR parameters
Solvent kinematic viscosity	[cm2/s]	0.00696
Stirring rate	[RPM = 1/min]	100
h assumptions
h (r < 30 µm)	[µm]	r
h (r > 30 µm)	[µm]	30
hdisk	[µm]	42.5184
Automated rDCS calculations Rosenberger et al. (kdiss vs. kperm)
kIDR for r = 100 µm	[mg/cm2]	0.0891995
kdiss for r = 100 µm	[1/min]	0.0075552
kperm	[1/min]	0.02193
Automated rDCS rtarget calculations Beran et al.
1. Dissolution/transit balance (Solubility)
rtarget (with h = r)	[µm]	124.376
rtarget (with h = 30 µm)	[µm]	515.643
rtarget (with h = hdisk)	[µm]	363.825
2. Dissolution/transit balance (Intrinsic dissolution rate)
rtarget (with h = r)	[µm]	122.678
rtarget (with h = 30 µm)	[µm]	501.665
rtarget (with h = hdisk)	[µm]	353.963
3. Dissolution/permeation balance (Solubility)
mdissolved	[mg]	200
rtarget (with h = r)	[µm]	59.5074
rtarget (with h = 30 µm)	[µm]	118.038
rtarget (with h = hdisk)	[µm]	83.2847
4. Dissolution/permeation balance (Intrinsic dissolution rate)
mdissolved	[mg]	200
rtarget (with h = r)	[µm]	58.6953
rtarget (with h = 30 µm)	[µm]	114.838
rtarget (with h = hdisk)	[µm]	81.027
5. Dissolution/permeation balance (Apowder and IDR)
rtarget (with h = hdisk)	[µm]	81.027

## Sheet: Output
Automated rDCS calculations Rosenberger et al. (kdiss vs. kperm)
kdiss for r = 100 µm	[1/min]	0.0075552
kperm	[1/min]	0.02193
Automated rDCS rtarget calculations Beran et al.
Approach	rtarget [µm]	rtarget [µm]	rtarget [µm]
	h = r	h = 30 µm	h = hdisk
Dissolution/transit balance (Solubility)	124.376	515.643	363.825
Dissolution/transit balance (IDR)	122.678	501.665	353.963
Dissolution/permeation balance (Solubility)	59.5074	118.038	83.2847
Dissolution/permeation balance (IDR)	58.6953	114.838	81.027
Dissolution/permeation balance (Apowder & IDR)	-	-	81.027
